# Supplementary material for: Listening to the community: Using formative research to strengthen maternity waiting homes in Zambia
Source: PLoS One. 2018 Mar 15;13(3):e0194535. doi: 10.1371/journal.pone.0194535 (PMC5854412; doi:10.1371/journal.pone.0194535)
Supplement: S4 File — This is the tool used for analyzing the fixed and variable costs of a maternity waiting home. (XLSX) [file pone.0194535.s005.xlsx]

## Sheet: Cost for MWH
COST FOR A NEW/RENOVATED MWH
(all amounts in US$)
Please fill in the yellow highlighted fields:			Capital Cost per Facility	Estimated construction cost/purchasing price ($USD)
			Construction new building	0
Name of mother shelter:	0		Construction renovated building	0
NEW CONSTRUCTION: How many m2 do you require for the shelter? (if renovation, put '0')	0		Transportation of materials	0
RENOVATED CONSTRUCTION: How many m2 do you require for the shelter? (if new, put '0')	0		Beds & mattresses	0
How many mothers will sleep in this shelter max per night?	0		Wardrobe/cabinet	0
Does this shelter require a bore hole? (Y=1 N=0)	0		Electricity /Solar panels	0
Does this shelter require VIP latrines? How many?	0		Ventilated pit latrines	0
How many solar panels required	0		Bore hole	0
Does this shelter require fencing ? (Y=1 N=0)	0		Fencing	0
Does this shelter require a cooking area ? (Y=1, N=0)	0		Cooking area	0
Does this shelter require a Zambulance? (Y=1, N=0)	0		Governmental fees	226.415
Average length of stay per mother	0		Contingency Funds	22.6415
Average number of users per month	0		Zambulance	0
REVENUE			TOTAL CAPITAL COST PER FACILITY	249.057
Government support for shelter? (monthly) (exchange rate K5.4/1USD)	0
Community support for shelter? (monthly) (exchange rate K5.4/1USD)	0
User contribution? (per user) (exchange rate K5.4/1USD)	0
Profit from Shelter business? (monthly) (exchange rate K5.4/1USD)	0
TOTAL REVENUE FROM ALL SOURCES (Monthly)	0		Optional Additional Costs per Facility	Estimated purchasing price ($USD) per year
CAPITAL COST			Mosquito Nets	0
Cost per m2 to build new shelter (K2000 provided by planner MOH)	375		Bed Linens	0
Cost per m2 for renovation assumption 40% of new building K800 per m2 (to be verified)	150		Braziers-for charcoal	0
Cost per bed+ mattress (source local shops K750)	150		Blankets	0
Cost per cabinet (source local shop)	100		Locks for cupboards	0
Cost per solar panel + battery and cabling (http://zambiasolar.wordpress.com/)	500		Pots/Pans	0
Ventilated pit latrines	500		Cleaning Supplies	60
Bore hole (source report code of practice for cost effective boreholes 2009 see dropbox)	5000		Stipend for Shelter Coordinator	0
Roofed cooking area (brick floor, iron sheets, open construction cost to be verified)	2000		TOTAL RECURRING COSTS per Year	60
Fencing (cost to be verified)	1000		Total RECURRING COSTS per Month	5
Cost per Zambulance (cost from Zambikes)	1000
Cost to transport materials to site (estimate 20% of construction cost-estimate using Colin Glasco Foundation bld costs for Simunkanka)			Variable Cost per User	Estimated purchasing price ($USD) per User
Governmental fees (K3,3 per m2 + inspection K1200 source: http://www.doingbusiness.org/data/exploreeconomies/zambia/dealing-with-construction-permits)	226.415		Food	0
Contingency Funds = Add 10% for unexpected costs/miscellaneous)			Charcoal/Cooking Fuel	0
			TOTAL VARIABLE COSTS per User	0
Optional ADDITIONAL COSTS
Mosquito nets (source local shop K50)	10		Cost Recovery Rate	Revenue from user contributions
Bed Linens (source local shop K100)	20			Total costs
Braziers for charcoal cooking, one for every 3 women (source local shop)	5		Cost Recovery Rate	0
Blankets (source local shop)	10		At px=	0
Locks for cupboards (source local shop)	5		The shelter would recover _____% of its monthly operating from user contributions
Pots/Pans, one set for every 3 women (source local shop)	5
Recurring per year: fixed			Cost Recovery Rate	Revenue from Shelter Business
Cleaning supplies , per month (source local shop K10)	5			Total costs
Stipend for Shelter Coordinator (TBD)			Cost Recovery Rate	0
Variable cost per user/day			W business contributions of=	0
Food, per day (source local market)	0.5		The shelter would recover _____% of its monthly operating costs from the shelter business profits
Charcoal/Cooking Fuel, per day (source local shop)	0.5
			Cost Recovery Rate	Revenue from government contributions
				Total costs
			Cost Recovery Rate	0
			W govt. contributions of=	0
			The shelter would recover _____% of its monthly operating costs from government contributions
			Cost Recovery Rate	Revenue from community contributions
				Total costs - (revenue from other sources)
			Cost Recovery Rate	0
			W community contributions of=	0
			The shelter would recover _____% of its monthly operating costs from the community contributions
			Total Cost Recovery Rate from All Sources	0
			Full Cost per User	Total Cost per Month
				Number of Users per Month
			Full Cost per User	#DIV/0!
			BREAK EVEN ANALYSIS	PER MONTH
			Contribution of each user to fixed costs:
			With ____ Number of Users	Fixed cost per user
			10	0.5
			20	0.25
			30	0.166667
			Plus variable cost per user:
			With ____ Number of users	Fixed cost + variable cost per user
			10	0.5
			20	0.25
			30	0.166667
			If any changes are made to the yellow highlighted fields, then it is necessary to "refresh" the formulas in the bottom two tables. Go to Data>What-If Analysis>Goal Seek then 'set the "Profit" cell' 'to value zero' 'by changing cell "user contribution"'. Then hit OK and it will give you the user contribution needed to break-even.
			User Contribution Needed to Break Even	24.5278
			Unit Sold	0
			Revenue	0
			Variable Cost Per Unit	0
			Variable Costs	0
			Fixed Costs	5
			Profit	-5
			User Contribution Needed to Break Even Accounting for other Revenue Sources	7.84259
			Unit Sold	0
			Revenue	0
			Variable Cost Per Unit	0
			Variable Costs	0
			Fixed Costs	5
			Revenue from Other Sources	0
			Profit	-5
