# Supplementary material for: Listening to the community: Using formative research to strengthen maternity waiting homes in Zambia
Source: PLoS One. 2018 Mar 15;13(3):e0194535. doi: 10.1371/journal.pone.0194535 (PMC5854412; doi:10.1371/journal.pone.0194535)
Supplement: S1 Dataset — This is the dataset containing the aggregate pile sorting totals for women, men, and elders who responded to the three free list questions. (XLSX) [file pone.0194535.s006.xlsx]

## Sheet: FL_Women
	A.	Total A	Naluja	Kanchele	Batoka	Mapanza	C.	Total C	Naluja	Kanchele	Batoka	Mapanza	D.	Total D	Naluja	Kanchele	Batoka	Mapanza
	There are no beds in the mother's shelter	16	3	5	7	1	The shelter is for everyone	24		10	8	6	A shop to buy seed and fertilizer	17		8	4	5
	The mother's shelter is small-the women do not fit	22	3	7	8	4	No beds-women sleep on the floor	20	5	4	8	3	Need functioning waterpumps nearby	30	6	6	8	10
	No ambulance to get pregnant woman from home to RHC or RHC to Hospital	28	12	7	4	5	The mother's shelter is helpful and good	18		7	6	5	A health post	18	3	5	3	7
	Long distance from home to clinic; poor roads and bridges	29	10	5	6	8	The shelter is small	19	3	8	5	3	Shops to buy CDK and baby clothes, and general goods	19	6	5	6	2
	There are few health staff at the health facility	19		10	3	6	The shelters help the mothers	13	2	11			A school nearby	2		1	1
	The mother's shelter kitchen is too small	14	4	7	3		The shelter is for everyone-anyone who is a mother or relative of a patient can sleep there	13	4	8	1		Mill for grinding maize	7	3		3	1
	Complications in delivery-(breech presentation, general)	4	4				The shelter has a spell put on it to make women who stay there go off labor (have contractions start then stop-delaying labor)	10	6	4			A bridge	3		1	1	1
	No provision of food at the mother's shelter	3			2	1	There is no power (electricity) at the shelter	6		4	2		A preschool for small children	8	2	3	2	1
	Delay to go to the clinic from home once labour has started	1		1			The shelter belongs to the clinic	5		1	2	2	Need an ambulance to send mothers to hospital	7	2	2	2	1
	No money to buy baby clothes, a requirement of delivering at a clinic	23	7	10	3	3	The mother's shelter is haunted	5				5	Community contributions to support mother's shelter (chicken, maize, money)	2	2
	Health personnel delay to attend to the pregnant mother's at the facility	6		1	2	3	The shelter is dirty	5	4		1		A lodge	2			2
	Delay to start antenatal-no CDK to present at antenatal visit (a requirement of the clinic)	1		1			Built by the community	5	5				A hardware shop selling spare parts (for ploughs, bicycles, etc)	3		2		1
	Small capacity of maternity ward	12		7	5		The women do not use in the mother's shelter	5				5	Mold and burn bricks for sale	1	1
	Delaying to Start Antenatal Services-men not willing to go with because they don't want HIV testing	3	1	1		1	No toilets or bathrooms-use clinic toilet	5	2		1	2	A filling station	2			2
	There is only one health facility in the area.	2		2			There is no kitchen at the mother's shelter/small kitchen	6		2	2	2	A post office	2		1	1
	There are no mosquito nets at the shelter	1			1		The water is very far away	4	2	2			A taxi	1			1
	There is a curse on the mother's shelter to make women delay to deliver	1		1			The mothers shelter is separate from the relatives shelter	3	3				Need dams to preserve water for livestock	5	3	1	1
	Women have to pay a penalty fee if they deliver at home	1		1			It is a government building	2	1		1		A police post	5	1	2	1	1
	Being delivered by someone who cannot handle an emergency (is a problem for pregnant women)	1		1			No firewood at the shelter	2		1		1	Cooperative for rearing goats	1			1
	Not enough food-need fertilizer and seed and cows for ploughing	1	1				The mother's shelter is not well built	2		1		1	A shop to buy Zesco (electricity) units	1			1
		0					There are mosquitoes at the shelter	2		1	1		Grading of the road	3	2	1
	Poor clinic infrastructure: no water, no electricity, no cell network	10	8	1		1	Drunkards come to the shelter and disturb the mothers	2	2				To be given cows for ploughing the fields	1		1
	Bleeding during pregnancy-because the women are doing hard work in the gardens	5	2	2	1		Too small-not adequate space for mothers. Some women are turned away.						A shop to buy vetrinary medicines	1		1
	Mother's die because there are few skilled staff at the clinic	5	4	1			Other women who come to the clinic clean around the shelter	2	2				A shop for buying mealie-meal	1			1
	Mother's shelter is far from labour ward	3		1		2	The shelter is far from the labor ward	2				2	More staff at the health center (service)	3			1	2
	No light for delivery at night at labor ward-no money for candles	2	2				The kitchen at the mother's shelter is small						Mobile networks needed	6	6
	Mother's die because they deliver at home.	2	2				There is no shelter for prenant women	1			1		A driving school	1			1
	There is no toilet at the mother's shelter	2	2				The shelter is small-some women sleep in kitchen						A chemist for buying medicine	2			1	1
	The mother's shelter is for everyone (this is a problem)	1		1			There is a mysterious disease caused when pregnant mothers mix with newborn babies	1		1			Market for selling animals (cows, goats, etc)	10	3	5		2
	There is no one to watch small children at the shelter-they cause trouble	1		1			Mother's shelters are good for mothers to rest after delivery	1		1			Need a market for maize as the govt. market doesn't pay quickly	1	1
	Mother's run away to the mother's shelters to get away from hard work and sex with their husbands	1		1			Sometimes there is no water at the shelter	1				1	Dams for fish pond	1	1
	No money for transport to clinic from home	4	1			3	There is no postnatal ward at the shelter	1				1	A vetrinarian	1	1
	Women can't afford to buy nutritious food	3				3	Pregnant women sleep in a hall	1				1	A transport business for ferrying goods and people	1		1
	There are not enough boreholes with safe drinking water in the community	3				3	Supposed to be only be for pregnant women-because they come from far	1	1				The mother's shelter needs extending (service)	1		1
	The mother's shelters are dirty	1	1				The relatives clean the shelter	1	1				a shop selling bicycles	1		1
							The nurses do not attend to the pregnant women in the shelter	1			1		A bank	2		1	1
							The shelter is leaking	1			1		The mother's shelter needs electricity (service)	1		1
							The shelters are free	1	1				Market for selling produce	2				2
													A peanut grinding machine	1				1
													A bakery	1				1
													A provision of food at the shelter (service)	1				1
													A restaurant	1				1
													Bicycles for Neighborhood Health Committee Members	1				1

## Sheet: FL_Men
A.	Total A Men	N	K	B	M	C.	Total C Men	N	K	B	M	D.	Total D Men	N	K	B	M
The mother's shelter is small-the women do not fit	25	5	12	7	1	The shelter is small-women don't fit	30	5	9	10	6	Shop selling seeds and fertilizer	23	4	9	4	6
There is no toilet at the mother's shelter	2	1		1		The shelters help the mothers	21	6	9		6	Need functioning waterpumps	19	2	8		9
There are mosquitoes	2		1	1		Mother's shelter are community property	19	7	12			A health post	10	3	3	3	1
No money to buy baby clothes, cdk or other a requirement of delivering at a clinic	17	4	4	5	4	The shelter is for pregnant women and those taking care of the sick	14		5	4	5	Shop selling general goods (soap, sugar, salt)	10	4	2	2	2
No ambulance to get pregnant woman from home to RHC or RHC to Hospital	34	12	12	5	5	There are no beds at the mother's shelter	13	1	3	7	2	Need dams to preserve water for livestock and gardening	9	2	1	2	4
Men refuse to let women go for ANC	1			1		The shelter has a spell put on it to make women who stay there go off labor (have contractions start then stop)	8	3	5			Grinding mill	10	4	2	2	2
No beds in mother's shelter; women sleep on floor	13	2	8	3		There is no electricty at the shelter	7		2	3	2	Need a bridge	8		3	1	4
Maternal death-due to prolonged labor	1	1				The mother's shelter is not in use	7				7	Ambulance	7		2		5
Long distance from home to clinic; poor roads and bridges	28	9	5	3	11	There is no kitchen at the mother's shelter	8		2	2	4	A preschool for small children	6	1	4	1
Mother's lack personal hygiene	1	1				Pregnant women fear to be at the shelter because it is haunted	5				5	A bank	5			4	1
No balanced food available in the community.	2			1	1	The women staying at the shelter steal from each other because there are no lockers.	4	1	1		2	A school nearby	5		3	2
There is no transport to book to get to the clinic for delivery	11	5	4	1	1	The shelter is dirty	3			1	2	Hardware Shop	5		2	2	1
Delay in being attended to by health workers at clinic	9	1	1	3	4	There is only one toilet at the shelter	3		1	2		Chicken rearing and selling cooperative	5	3	1		1
Body aches during pregnancy-antenatal mothers do not rest because they are farmers	3	2	1			The shelters are dirty because there is no toilet	0	3				Need mobile network	4	4
Inadequate accomodation for health workers at clinic	2	1	1			Drunk people come to the shelter and disturb the mothers	3	3				A police post	4			1	3
The kitchen at the mother's shelter is grass thatched and is leaking	1			1		It's difficult to get firewood at the shelter	3		3			Market for selling produce	4	2	1		1
There are few beds at the maternity ward	0					The shelter is far from the labour ward	3		1		2	They need a chemist for buying medicine	4			2	2
Small capacity of maternity ward	8		5	2	1	The mother's shelter is for the govt.	2		1	1		A filling station	3			3
Water not close to the mother's shelter	3		1	2		The shelter kitchen roof is thatched and leaking	2			2		Improved roads	3		3
Delay to start antenatal-husbands fear testing for HIV	2		2			The kitchen at the shelter is small						Cooperative to raise and sell goats	3	2			1
No firewood for cooking at shelter-trees nearby are depleted	2		1		1	There is no water at the shelter	2		1		1	Boreholes for water	3			3
There are few health staff at the health facility	17	5	6		6	The shelters are built by the community so mothers are close to the clinic so complications are identified early.	2	2				A market for selling livestock	3				3
The kitchen at the mother's shelter is small	6		5		1	They don't spray for mosquitoes at the mother's shelter	1		1			Lights at the clinic	2		2
						There are no antenatal cards at the clinic	1		1			Dip tank to prevent livestock from disease	2		2
One health center not sufficient for large population	5		3		2	Women stay at the shelter because there is a penalty fee for delivering at home	1		1			Electricity in the community	2			1	1
Bleeding in pregnancy because women do hard work	5	1			4	No place to put things like plates and pots	1		1			Department of livestock and vetrinary services	2	2
No electricity at the mother's shelter	4		4			At the shelter the women do not do hard work	1				1	Gardening cooperative to sell vegetables	2	1	1
No light for delivery at night at labor ward-no money for candles	3	3				If the mother's shelter does not have nice blankets the woman will not want to stay there	1		1			Seed cooperatives	2	1			1
No money for transport to clinic from home	3	3				They are taught how to take care of their babies	1	1				A depot shed for storing maize to sell	1			1
Husband's don't want their wives to go to the shelters-there is no one to escort the wives to the shelters	2	2				The shelter belongs to the clinic	1	1				A bus going from town to home	1		1
There is no water at the clinic-the pump is far away	2	2				The shelters are not properly built	1	1				A lodge	1			1
No incubators for premature babies	1			1		There are no mosquito nets at the shelter	1			1		A post office	1			1
Few clinical officers at the clinic	1			1		Those who stay at the shelter clean the shelter	1		1			A mortuary	1			1
Delivering on the way to the facility	1		1				1		1			A doctor	1			1
They need solar power for more light at the mother's shelter-in the living space. They only have candles.	1	1				Some men refuse their women to go to the shelter because they lack knowledge	1	1				Zesco office for buying pre paid units	1			1
Maternal death-due to delayed referral to hospital	1	1				There are no toilets at the shelter	1				1	A big hospital	1			1
There is no motehrs shelter	3				3	Pregnant women sleep in a hall	1				1	A police post	1		1
There is no food at the shelter	2				2	There are no blankets in the labor ward	1		1			Water tank	1		1
There are no boreholes in the community	2				2	The poor are ashamed to go because they don't have nice bedding	1	1				A company to give out loans	1		1
No money to purchase exercise books at the clinic	1	1				The shelters carry disease because they are dirty	1	1				A selling point for milk	1		1
There are no TBAs in the community	1				1	There is no floor at the shelter, there are potholes	1				1	An abbatoir (for slaugtering livestock)	1		1
												A milling company (combined with grinding mill	1			1
												Water at the community school	1		1
												An autospares shop	1		1
												Electricity so those with welding machines can weld	1		1
												Business to transport crops from field to home, home to market	1	1
												Shop selling spare parts for bicycles	1	1
												Cooperative to sell maize	1	1
												Peanut butter making machine	1	1
												Cooperative to mold bricks and sell	1	1
												Bicycle repair shop	1	1
												A community fund to provide money to the shelter	1	1
												A market for selling groundnuts	1				1
												World Vision Zambia to help vulnerable children (service)	1				1
												A center for orphans (service)	1				1
												Dairy animals	1				1

## Sheet: FL_Elders
A.	Total A Elders	N	K	B	M	C.	Total C Elders	N	K	B	M	D.	Total D Elders	N	K	B	M
The mother's shelter is small - women do not fit	17		9	8		The shelter is for the community-anyone can stay there which is not good	34	7	12	10	5	Waterpump/borehole-in their area	31	4	12	8	7
No beds in mothers' shelter; women sleep on floor	13	3	5	5		The shelter is small	30	7	7	10	6	A health post	19	4	3	6	6
Delay to be attended to by health staff at the clinic	8	1		4	3	The mothers shelters help the mothers	21	7	9	1	4	Need a bridge	8		1	2	5
No ambulance to get pregnant woman from home to RHC or RHC to Hospital	29	6	9	6	8	No beds so women sleep on the floor at shelter	15	4	5	4	3	Shop selling seeds and fertilizer and agricultural goods	19		10	4	5
There is no water at the mother's shelter	2		1	1		There is no kitchen/small kitchen	12		3	1	8	A big hospital	1			1
The kitchen at the mother's shelter is small	12		8	3	1	There is no electricty at the shelter	6		2	3	1	Shop for buying general goods	9		4	3	2
Long distance from home to clinic; poor roads and bridges	26	11	5	5	5	No or insufficient toilets	7	1	2	3	1	Market for selling maize and produce	11	2	5	2	2
No electricity at the mother's shelter	8		5	2	1	The women at the shelter steal from each other/not safe	6	4	1	1		A filling station	2			2
Not enough food-need fertilizer and seed and cows for ploughing	1	1				They say the mother's shelter is haunted so they don't use it	8				8	Dept. of Livestock and Veterinary	2	2
No CDK for sale in their area to use for delivery-either at home or at clinic	1	1				The shelter is not clean	3	1		1	1	Shop for buying drugs	2	2
No toilet at the mother's shelter-have to use clinics	3	1		2		There are no toilets at the shelter						Need an ambulance	8	1	2	2	3
Water comes into the kitchen at the mother's shelter when it rains	0		0			The shelter is far from the labor ward	3				3	Restaurants	1		1
There is no one to escort the women to the clinic for delivery-because relatives want to stay home to work	1	1				The shelter is for the govt.	2		1	1		Need a grinding mill to sell mealie meal	4	3			1
No money for transport to clinic from home	9	3	1	2	3	The shelter has a spell put on it to make women who stay there go off labor (have contractions start then stop-delaying labor)	2		2			A dentist at the clinic	1			1
There is no firewood for cooking at the shelter.	1			1		The shelter is only half-way built	2				2	Grading of the road	4	1	2	1
There are few health staff at the health facility	8	1	7			Pregnant women do hard work when pregnant, weeding, gardening, fetching water	1		1			A school nearby	1			1
Poor clinic infrastructure: no water, no electricity, no cell network	7	5	1	1		No firewood or charcoal at the mother's shelter	1			1		Incinerator at the health facility-placentas are thrown in pit latrines	1	1
No money to buy baby clothes, a requirement of delivering at a clinic	7	3	2	1	1	The place to draw water is far from the mother's shelter	1			1		A bakery	2		1	1
Bleeding in pregnancy because women do hard work	4	1		1	2	The shelter is a part of the clinic	1	1				A vetrinary officer	1			1
Small capacity of maternity ward	4		3		1	The water is closed up at night	1			1		Needs dams to preserve water for livestock and gardening	10	6	2		2
There is no provision of food at the mother's shelter	3			2	1	The shelter is built by the community	1		1			A chemist	4		1	1	2
There is only one toilet at the maternity ward	2		2			Women stay at the shelter because there is a penalty fee for delivering at home	1		1			Cooperratives	1			1
There is no maternity waiting room.	1			1		The mother's shelter should be looked after by the clinic staff. They are the ones who know who should stay there.	1		1			A bank	2			1	1
Men refuse to let wives go for ANC	1			1		Women at the shelter are willing to accept work	1	1				A police post	6		2	1	3
There is no mother's shelter for the pregnant mothers	1			1		There are no mosquito nets at the shelter	1	1				Shop for buying baby clothes	4	1	3
Delay to go to clinic one labor has started, so women die on the way to the clinic	1		1			Pregnant women are not given HEPS (high energy protein supplements) at the shelter	1	1				Cooperative for rearing goats	1			1
Women have to pay a penalty fee if they deliver at home	1		1			The shelter is where a woman stays before delivery	1	1				Want the Clinical Officer to stay at the clinic (service)	1			1
Lack of balanced diet in pregnant women causes complications during delivery	1		1			The grinding mill is far away from the shelter	1	1				A tackshop at the clinic (for buying groceries)	1			1
Women don't stay at the shelter as they are told to do, so they are not near the clinic when it is time to deliver	1		1			The pregnant mother's sleep separate from their relatives	1				1	A place to keep chickens	2		2
Blankets on the beds at the maternity ward are removed-you have to bring your own	1		1			Health workers delay to attend to women staying at the shelter	1				1	A preschool for small children	2	1	1
Women die from complications in delivery	1	1				The mothers shelter is near the wards	1				1	Cows for ploughing the fields	1		1
Sickness during pregnancy after the mother's have stayed at shelter	1	1				The shelter is not good, it is near the toilets.	1				1	A shop selling airtime	1		1
The mother's shelters are dirty	1	1				The shelter has no storeroom to store food	1			1		A school for tailoring	1		1
They are delivered by male nurses	1				1	The relatives of the mothers are the ones to clean the shelters	1			1		A shop selling bicycles and spare parts for bicylces	1		1
There is no other clinic nearby	1				1	Pregnant women at the shelter mix with women who have just delivered	1				1	Need a hospital that can handle complications-Zimba/Kalomo are far away.	1		1
The mother's shelter is not secure-people steal from each other	2				2	The shelter is used more by those who come from far away	1				1	Plantation for fruit trees	1	1
											1	Shop for buying CDK	1	1
												Road network	3	1	2
												A surgical theater at the clinic	1			1
												A lodge	1			1
												Need mobile network tower	7	6	1
												An abbatoir (for slaughtering livestock)	1		1
												Need staff houses at the clinic	1		1
												Holding depot-to store fertilizer and seed	3	3
												Fish Ponds	1	1
												Toilets/pit latrines-there are currently too few	1	1
												Drug kits for community health workers	1			1
												Need another shelter for mothers	1				1
												Need a shoe store	1				1
												A post office	1				1
												X-ray machine at the clinic (service)	1				1
												Wholesale shop	1				1
												Need more health staff	1				1
												A money transfer shop	1				1
